# Supplementary material for: Signal Differentiation of Moving Magnetic Nanoparticles for Enhanced Biodetection and Diagnostics
Source: Biosensors (Basel). 2025 Feb 17;15(2):116. doi: 10.3390/bios15020116 (PMC11852982; doi:10.3390/bios15020116)
Supplement: Supplementary file 1 [file biosensors-15-00116-s001.zip]

Archive with 1 entries (1 files):
- biosensors-3385843-supplementary.pdf
